# Supplementary material for: Cardiac manifestations in adult patients with inherited metabolic disease: A single-center experience
Source: Mol Genet Metab Rep. 2025 Apr 11;43:101216. doi: 10.1016/j.ymgmr.2025.101216 (PMC12018057; doi:10.1016/j.ymgmr.2025.101216)
Supplement: Supplementary file 1 — Supplementary material [file mmc1.xlsx]

## Sheet: Additional File 1
Additional FIle 1 : patients with no cardiac abnormalities
	ID	IMD	#OMIM	Current age (y), sex	Treatments *	CV risk factors/events
				Group 1 : COMPLEX MOLECULES DISORDERS
	24	Gaucher disease type 1	230800	26, M	Imiglucerase (ERT)	None
	25	Gaucher disease type 1	230800	29, F	Eliglustat	None
	26	Gaucher disease type 1	230800	31, M	Velaglucerase alpha (ERT)	None
	27	Cerebrotendinous xanthomatosis	213700	51, F	Chenodeoxycholic acid	HTA, dyslipidemia,overweight
	28	Pompe disease (type II GSD)	232300	53, M	Alglucosidase alpha (ERT)	smoking, myocardial infarction
	29	Pompe disease (type II GSD)	232300	53, M	Alglucosidase alpha (ERT)	Diabetes, obesity
				Group 2 : SMALL MOLECULES DISORDERS
	30	Acute intermittent porphyria	176000	72, F	Haem arginate PRN	Ancient smoker
	31	Wilson disease	277900	21, F	Trientine dichlorhydrate	None
	32	Urban-Rogers-Meyer Syndrome	264010	29, F	Vitamin B1, D, iron supplement	Smoking
	33	Cobalamin A deficiency	251100	33, M	L-carnitine, vitamin B12, vitamin D	None
	34	Cobalamin B deficiency	251000	25, F	Liver and renal transplant, L-carnitine, L-amino acids mixtures	None
	35	Cobalamin B deficiency	251000	30, M	Liver transplant, L- carnitine, amino acids supplements	None
	36	Classical homocystinuria	607568	28, F	Vitamin B6, B12, B9	Obesity
	37	Classical homocystinuria	236200	30, F	Vitamin B6, B12, B9	Obesity
	38	Classical homocystinuria	236200	23, M	Vitamin B6, B12, B9, cystine	None
				Group 3 : ENERGY DEFECT DISORDERS
	39	CPEO	NA	23, M	Coenzyme Q10	Obesity
	40	CPEO	NA	66, F	Coenzyme Q10	Overweight
	41	CPEO	NA	25, F	L-carnitine, creatine, coenzyme Q10, vitamin B9	None
	42	MELAS	540000	24, M	none	None
	43	MELAS	540000	54, F	Coenzyme Q10, L-arginine	Overweight
	44	MIDD	520000	54, F	none	Diabetes, HTA, dyslipidemia, obesity
	45	MIDD	520000	46, F	Coenzyme Q10	Diabetes, obesity, dyslipidemia, HTA
	46	VLCAD deficiency	201475	24, M	none	None
	47	Mitochondrial complex III deficiency	124000	27, M	L-carnitine, coenzyme Q10	Obesity
	48	Kearns-Sayre syndrome (KSS)	530000	35, F	Coenzyme Q10, creatine	None
CPEO; chronic progressive external ophthalmoplegia, ERT; enzyme replacement therapy, HTA; hypertension, ID; identity, IMD; Inherited Metabolic disease, MELAS; mitochondrial encephalopathy with lactic acidosis and stroke-like episodes, MIDD; maternally inherited diabetes and deafness, NA; not available, PRN; pro re nata, VLCAD; Very long-chain acyl-CoA dehydrogenase deficiency
*Specific treatments related to IMD including: drugs, vitamins, cofactors, L-amino acids mixtures, liver transplant
